# Supplementary material for: MTHFR as a Novel Candidate Marker for Litter Size in Rabbits
Source: Animals (Basel). 2024 Jun 29;14(13):1930. doi: 10.3390/ani14131930 (PMC11240429; doi:10.3390/ani14131930)
Supplement: Supplementary file 1 [file animals-14-01930-s001.zip]

Archive with 9 entries (9 files):
- Figure S1. Western Blot Figure for CITED1.jpg
- Figure S2. Western Blot Figure for MTHFR.jpg
- Figure S3. Western Blot Figure for GHR.jpg
- Figure S4. Western Blot Figure for GAPDH.jpg
- Supplementary file S1..xlsx
- Supplementary file S2..xlsx
- Table S1.xlsx
- Table S2.xlsx
- Table S3.xlsx
