# Supplementary material for: MTHFR as a Novel Candidate Marker for Litter Size in Rabbits
Source: Animals (Basel). 2024 Jun 29;14(13):1930. doi: 10.3390/ani14131930 (PMC11240429; doi:10.3390/ani14131930)
Supplement: Supplementary file 1 [file animals-14-01930-s001.zip › Supplementary file S1..xlsx]

## Sheet: Sheet1
The association analysis of the MTHFR gene polymorphisms, showing selected reproductive parameters. n=104
SNPs	Genotype	Total litter size, pcs	Alive litter size, pcs	Average weight at brith, g	Average weight of 3-wk-old kits, g	Average weight of 5-wk-old kits, g	Survival rate at birth, %	Weight, g
	GG	7.95±2.10	7.91±2.14	58.64±10.25	443.89±70.34	879.42±38.80	99.35±3.05	4355.45±395.76
g.-325G>A	GA	8.36±1.10	8.26±1.08	59.35±8.90	454.44±93.87	887.73±39.15	99.44±2.55	4387.86±361.46
	AA	9.08±2.25	8.85±2.18	56.18±8.72	443.81±92.72	894.19±48.33	98.40±3.97	4378.00±456.03
	AA	7.95±2.10	7.91±2.14	58.64±10.25	443.89±70.34	879.42±38.80	99.35±3.05	4355.45±395.76
g.-371A>T	AT	8.36±1.10	8.26±1.08	59.35±8.90	454.44±93.87	887.73±39.15	99.44±2.55	4387.86±361.46
	TT	9.08±2.25	8.85±2.18	56.18±8.72	443.81±92.72	894.19±48.33	98.40±3.97	4378.00±456.03
	GG	8.54±2.08	8.38±2.02	57.86±9.21	449.15±92.21	888.86±43.72	98.83±3.54	4355.13±409.56
g.-618G>A	GA	8.58±1.10	8.50±1.14	58.54±9.12	448.69±79.59	887.98±42.46	99.52±2.45	4465.00±345.82
	AA	8.50±2.12	8.50±2.12	54.94±13.21	401.86±53.94	879.29±1.01	100.00±0.00	4075.00±883.88
	CC	8.82±1.95 a	8.63±1.88 a	57.16±8.59	444.68±88.95	894.63±44.98	98.64±3.74	4393.57±443.67
g.-680C>A	CA	8.61±1.42 a	8.55±1.41 a	58.33±9.96	451.04±94.45	879.62±40.35	99.71±1.80	4372.37±367.35
	AA	6.80±2.15 b	6.70±2.16 b	61.20±9.20	456.33±63.55	887.62±40.35	98.57±4.52	4304.00±313.20
Note: Total litter size, pcs: Total number of offspring in litters, including dead, living and deformed offspring, at the time of delivery；
Alive litter size, pcs: The number of live offspring in litters at the time of delivery.
Average weight at birth, g: The average weight of rabbit kits before lactation.
Average weight of 3-wk-old kits, g: The average weight of live 3-week-old rabbit kits.
Average weight of 5-wk-old kits, g: The average weight of live 5-week-old rabbit kits.
Survival rate at birth, %: The proportion of live litter sizes to total litter sizes.
Weight, g: Average weight of weaned female rabbits at 5 weeks.
The values are represented as mean ± SEM. Different letters (ab) depict different significance, P<0.05.
