# Supplementary material for: MTHFR as a Novel Candidate Marker for Litter Size in Rabbits
Source: Animals (Basel). 2024 Jun 29;14(13):1930. doi: 10.3390/ani14131930 (PMC11240429; doi:10.3390/ani14131930)
Supplement: Supplementary file 1 [file animals-14-01930-s001.zip › Supplementary file S2..xlsx]

## Sheet: Sheet1
The analysis of the association among the MTHFR gene haplotypes, diplotype frequency, and selected reproductive parameters
Haplotype	SNP1	SNP2	SNP3	Frequency, %	Haplotype Combination	Haplotype Combination Frequency,%	Total litter size, pcs	Alive litter size, pcs	Average weight at birth, g	Average weight of 3-wk-old kits, g	Average weight of 5-wk-old kits, g	Survival rate at birth, %	Weight, g
H1	A	T	G	0.587	H1H1(40)	0.385	9.08±2.25	8.85±2.18	58.12±8.40	442.03±92.04	892.50±41.54	98.54±4.02	4400.00±421.92
H2	G	A	G	0.269	H1H2(26)	0.25	8.38±1.33	8.31±1.29	55.93±9.95	449.62±88.11	885.91±44.31	100.00±0.00	4396.54±431.42
H3	G	A	A	0.144	H1H3(16)	0.153	8.31±0.60	8.19±0.66	57.11±10.48	477.13±89.20	883.42±48.09	98.52±4.04	4303.13±414.34
					H2H3(10)	0.096	9.00±1.75	9.00±1.56	57.33±8.99	499.46±70.97	893.21±45.04	98.75±3.95	4344.00±325.99
Note: Total litter size, pcs: Total number of offspring in litters, including dead, living and deformed offspring, at the time of delivery；
Alive litter size, pcs: The number of live offspring in litters at the time of delivery.
Average weight at birth, g: The average weight of rabbit kits before lactation.
Average weight of 3-wk-old kits, g: The average weight of live 3-week-old rabbit kits.
Average weight of 5-wk-old kits, g: The average weight of live 5-week-old rabbit kits.
Survival rate at birth, %: The proportion of live litter sizes to total litter sizes.
Weight, g: Average weight of weaned female rabbits at 5 weeks.
