# Supplementary material for: MTHFR as a Novel Candidate Marker for Litter Size in Rabbits
Source: Animals (Basel). 2024 Jun 29;14(13):1930. doi: 10.3390/ani14131930 (PMC11240429; doi:10.3390/ani14131930)
Supplement: Supplementary file 1 [file animals-14-01930-s001.zip › Table S1.xlsx]

## Sheet: Sheet1
Table S1. The sequence primers that overexpress MTHFR and siRNA
Primer	Sequence（5’→3’）
pcDNA3.1-MTHFR	F：ctagcgtttaaacttaagcttATGGTGAACGAGGCCCGA
	R：tgctggatatctgcagaattcTCACGGGGCCTCCGTCTC
siRNA-1	F： GGAGCUGUCAAUCUCAUCUTT
	R： AGAUGAGAUUGACAGCUCCTT
siRNA-2	F： GGGAGCUGAAGGACUACUATT
	R： UAGUAGUCCUUCAGCUCCCTT
siRNA-3	F：GGGUCAAUUACCACAUUGUTT
	R：ACAAUGUGGUAAUUGACCCTT
siRNA-NC	F： UUCUCCGAACGUGUCACGUTT
	R：ACGUGACACGUUCGGAGAATT
F, forward primer; R, reverse primer.
