# Supplementary material for: MTHFR as a Novel Candidate Marker for Litter Size in Rabbits
Source: Animals (Basel). 2024 Jun 29;14(13):1930. doi: 10.3390/ani14131930 (PMC11240429; doi:10.3390/ani14131930)
Supplement: Supplementary file 1 [file animals-14-01930-s001.zip › Table S2.xlsx]

## Sheet: Sheet1
Table S2. Information on the primers used for the qRT-PCR
Primer	Sequence（5’→3’）
MTHFR	F：TTGTCGACGTGAAGGGTGAG
	R：GTGGGCTGGATGATCTCTCG
CITED1	F：CTCTCGGACTCTCTCACAGC
	R：GCGATCTTTCACTCCCAGGT
GHR	F：GATCCACCCATTGGCCTCAA
	R：CACCTCACTGAACTCGCCAT
TIMP1	F：GCTTCACCAAGACCTACGCT
	R：ACTAGCCAGAGAGATCCGGG
HSD17B1	F：GAGCTTCAAAGTGTACGCCAC
	R：TCCGAGTCCCTTACGTCCA
STAR	F：TGGCATGGCCACACTCTATG
	R：GTCCTTGAGGGACTTCCAGC
FSHR	F：TGCCTGCCCATGGATATTGA
	R：GGAGGAGGACATGATGTTAGGG
GAPDH	F：CACCAGGGCTGCTTTTAACTCT
	R：CTTCCCGTTCTCAGCCTTGACC
F, forward primer; R, reverse primer.
