# Supplementary material for: MTHFR as a Novel Candidate Marker for Litter Size in Rabbits
Source: Animals (Basel). 2024 Jun 29;14(13):1930. doi: 10.3390/ani14131930 (PMC11240429; doi:10.3390/ani14131930)
Supplement: Supplementary file 1 [file animals-14-01930-s001.zip › Table S3.xlsx]

## Sheet: Sheet1
Table S3. The primers used for constructing the luciferase reporter vector
Primer	Sequence（5’→3’）	Tm (℃)
PGL3-1-F	cgagctcttacgcgtgctagcTATGAGAAAAGATTCCAGAACCCG	63
PGL3-2-F	cgagctcttacgcgtgctagcCAGACAGAGGCATTTTCTGAAGC	63
PGL3-3-F	cgagctcttacgcgtgctagcAGTAAATCTTTAAAAACCATAAAAATAAAAAA	56
PGL3-4-F	cgagctcttacgcgtgctagcGTGGGTACCAGTTCAGTCCTGG	65
PGL3-4-R	gcttacttagatcgcagatctGACGAGGGAGGAAGTCACCC
MTHFR-F	TTCTGAAGCCAGTTGCGAGT	61
MTHFR-R	GGTCCGGAGTGCAGTAAAGG
F, forward primer; R, reverse primer.
